# Supplementary material for: The species of the genus Hypodynerus de Saussure (Hymenoptera, Vespidae, Eumeninae) occurring in Brazil
Source: Zookeys. 2013 Apr 29;(296):25–33. doi: 10.3897/zookeys.296.4794 (PMC3689110; doi:10.3897/zookeys.296.4794)
Supplement: XML Treatment for Hypodynerus arechavaletae [file zookeys.296.4794-treatment1.xml]

<!DOCTYPE tp:taxon-treatment
  PUBLIC "-//TaxonX//DTD Taxonomic Treatment Publishing DTD v0 20100105//EN" "tax-treatment-NSO.dtd">
<tp:taxon-treatment xmlns:tp="http://www.plazi.org/taxpub"><tp:treatment-meta><mixed-citation publication-type="journal"><person-group><name><surname>Garcete-Barrett</surname><given-names>Bolívar R.</given-names></name><name><surname>Hermes</surname><given-names>Marcel Gustavo</given-names></name></person-group><article-title>The species of the genus 
                        <italic>Hypodynerus</italic> de Saussure (Hymenoptera, Vespidae, Eumeninae) occurring in Brazil
                </article-title><source>Zookeys</source><day>29</day><month>4</month><year>2013</year><volume>2013</volume><issue>296</issue><fpage>25</fpage><lpage>33</lpage><pub-id pub-id-type="doi">10.3897/zookeys.296.4794</pub-id></mixed-citation></tp:treatment-meta><tp:nomenclature><tp:taxon-name>
                        <tp:taxon-name-part taxon-name-part-type="genus">Hypodynerus</tp:taxon-name-part>
                        <tp:taxon-name-part taxon-name-part-type="species">arechavaletae</tp:taxon-name-part>
                    <object-id xmlns:xlink="http://www.w3.org/1999/xlink" xlink:type="simple">http://species-id.net/wiki/Hypodynerus_arechavaletae</object-id>
								</tp:taxon-name><tp:taxon-authority>(Brèthes)</tp:taxon-authority><xref ref-type="fig" rid="F1">Figs 1</xref><xref ref-type="fig" rid="F2"> and 3</xref><tp:nomenclature-citation-list><tp:nomenclature-citation><tp:taxon-name>Odynerus arechavaletae</tp:taxon-name><comment> Brèthes, 1903: 285, 317 (key), female, male (in subgenus <italic><tp:taxon-name>Odynerus</tp:taxon-name></italic> division <italic><tp:taxon-name>Hypodynerus</tp:taxon-name></italic>) - “Argentina; Uruguay” (Museo de Ciencias Naturales Bernardino Rivadavia, Buenos Aires?).</comment></tp:nomenclature-citation><!--PageBreak--><tp:nomenclature-citation><tp:taxon-name>Nortonia pilifrons</tp:taxon-name><comment> Kohl, 1907: 239, 248, pl. 8 figs. 28, 29, 31, 34, female, male - “Brasilien (Rio Grande do Sul ...)” (Naturhistorisches Museum, Wien). - Zavattari, 1912: 166 (syn. of <italic><tp:taxon-name>Nortonia arechavaletae</tp:taxon-name></italic> (Brèthes)).</comment></tp:nomenclature-citation><tp:nomenclature-citation><tp:taxon-name>Nortonia arechavaletae</tp:taxon-name><comment>; Zavattari, 1912: 166 (syn.: <italic><tp:taxon-name>Nortonia pilifrons</tp:taxon-name></italic> Kohl; Argentina; Uruguay; Brazil). - Brèthes, 1920 (1919): 396 (Argentina).</comment></tp:nomenclature-citation><tp:nomenclature-citation><tp:taxon-name>Hypodynerus arechavaletae</tp:taxon-name><comment>; Willink, 1970: 235 (key). - Willink and Chiappa, 1993: 120 (doubtful for Chile). - Barrera Medina, 2011: 161 (absent from Chilean collections).</comment></tp:nomenclature-citation></tp:nomenclature-citation-list></tp:nomenclature><tp:treatment-sec sec-type="Description"><title>Description.</title><p><bold>Female</bold>: Body length 12.8–14.4 mm. Wing length 11.9–12.5 mm. Background color <italic>brownish-black</italic> with <italic>orange-yellow</italic> markings as follows: an orbital spot just above the clypeus, a very brief orbital line on the upper temple, a very thin marginal line on T1, a broader marginal line (diffusely continued at sides on T2) on T2-T5 and S2-S5, a broad submarginal line on T6 and a large central spot on S6. <italic>Dark reddish</italic> are: a central spot on the tegula and a broad outer line on all of the tibiae (anterior on fore tibia) which does not reach the apex. Wings <italic>light-brown</italic> stained, darker at the marginal cell and <italic>brightly amberish</italic> tinged along the costal region basad of the pterostigma. Pterostigma and costal venation <italic>amberish</italic>, rest of the venation <italic>dark chestnut</italic>.</p><p>Clypeus elongate, about 1.23 times longer than broad, with a moderately raised and flattened disc and the apex a little broader than the interantennal distance and subtruncate, very shallowly emarginate between rounded lateral teeth. Temples rounded. Pronotal carina right angled at humeri as seen posterolaterally. Mesonotal admedial line a narrow shallow depression. Parapsidal lines well marked. Notauli well marked along the posterior third. Scutellum slightly tuberculated mesoanteriorly. Propodeum bent along between the lateral and posterior surfaces, sides rather flat as seen from behind. T1 broadly campanulate and with a slightly short petiole (0.88 times as broad as long and ratio of pre-spiracular : post-spiracular section = 7:10).</p><p>Clypeus subshining, with moderate micropunctation separated by 2–4 diameters, all covered with sparse and thin macropunctures and just some coarser and denser ones at the apex. Head and mesosoma covered with moderately dense macropunctation which gets absolutely thin and sparse behind the ocelli and is much denser and partly coalescent at the very suprahumeral area. Tegula dull, densely micropunctate and with some scattered thin macropunctures along its inner margin. Metepisternal surface with just very few scattered thin macropunctures and with some short longitudinal striae anteriorly. Propodeum coarsely striatopunctate on its upper half at sides and behind, becoming thinly striate and sparsely macropunctate bellow. Disc of T1 covered with scattered macropunctures. T2-6 and S2-6 dull and with just hardly visible, very scattered microscopic macropunctures.</p><p>Whole body covered with pale golden-brown apressed pile. Head, mesosoma, T1, S1 and S2 also with long, pale yellowish-brown, erect hairs. Propodeal concavity with at most some reflective pilosity very close to the submarginal carina as seen from above.</p><p><bold>Male</bold>: Body length 10.7 mm. Wing length 9.4 mm. Coloration and structure as described for the female but: without reddish color on the legs and with a broad yellow line along the clypeus. F11 yellowish dorsally and F8-F10 reddish ventrally. T7 mostly <!--PageBreak-->yellow and S7 reddish basally at middle. Clypeus shorter, more convex and more definitely notched between acute teeth. Flagellomeres not especially elongate and hardly with dorsal knobs. F8 with a deep semicircular ventro-apical notch. Sensillae of F8 and F10 small and nearly circular. Sensilla of F9 about twice as large and irregularly circular, with a more or less flat side basally. T1 not too different in shape to that of the female.</p><fig id="F1" position="float" orientation="portrait"><label>Figures 1–2.</label><caption><p>Female habitus in dorsal view. <bold>1</bold> <italic><tp:taxon-name>Hypodynerus arechavaletae</tp:taxon-name></italic> (Brèthes) <bold>2</bold> <italic><tp:taxon-name>Hypodynerus duckei</tp:taxon-name></italic> (Bertoni). Scale bar = 1 mm.</p></caption><graphic xmlns:xlink="http://www.w3.org/1999/xlink" xlink:href="ZooKeys-296-025-g001.jpg" position="float" orientation="portrait" xlink:type="simple"/></fig><fig id="F2" position="float" orientation="portrait"><label>Figures 3–4.</label><caption><p>Male genitalia, showing the right paramere and volsella in lateral inner view to the left, the aedeagus in ventral view at the middle, and the aedeagus in lateral view to the right <bold>3</bold> <italic><tp:taxon-name>Hypodynerus arechavaletae</tp:taxon-name></italic> (Brèthes)  <bold>4</bold> <italic><tp:taxon-name>Hypodynerus duckei</tp:taxon-name></italic> (Bertoni). Scale bar for all the figures = 1 mm.</p></caption><graphic xmlns:xlink="http://www.w3.org/1999/xlink" xlink:href="ZooKeys-296-025-g002.jpg" position="float" orientation="portrait" xlink:type="simple"/></fig></tp:treatment-sec><tp:treatment-sec sec-type="Material examined"><title>Material examined.</title><p>8 females and 1 male as follows: BRAZIL: Paraná: 40 km E Palmas, <named-content xmlns:xlink="http://www.w3.org/1999/xlink" content-type="dwc:verbatimCoordinates" xlink:type="simple">26°33'S, 51°36'W</named-content>, 1280 masl, 18.xi.2009 (<italic>G. Melo, K. Ramos &amp; V. Kanamura</italic>) [1 male: DZUP]; Piraquara, Mananciais da Serra, 18.x.2011 (<italic>P.C. Grossi</italic>) [4 females: DZUP]; same locality, 18.xii.2006 (<italic>M.G. Hermes</italic>) [1 female: DZUP]; same locality, 23.xi.2005 (<italic>E. Carneiro</italic>) [2 females: DZUP]; São Paulo: 10 km SW São José Barreiro, Serra da Bocaina, <named-content xmlns:xlink="http://www.w3.org/1999/xlink" content-type="dwc:verbatimCoordinates" xlink:type="simple">22.721°S, 44.625°W</named-content>, 1560 masl, 24.x.2011 (<italic>M.G. Hermes</italic>) [1 female: DZUP].</p></tp:treatment-sec><tp:treatment-sec sec-type="Biology"><title>Biology.</title><p>Unknown.</p></tp:treatment-sec></tp:taxon-treatment>
