# Supplementary material for: The species of the genus Hypodynerus de Saussure (Hymenoptera, Vespidae, Eumeninae) occurring in Brazil
Source: Zookeys. 2013 Apr 29;(296):25–33. doi: 10.3897/zookeys.296.4794 (PMC3689110; doi:10.3897/zookeys.296.4794)
Supplement: XML Treatment for Hypodynerus duckei [file zookeys.296.4794-treatment2.xml]

<!DOCTYPE tp:taxon-treatment
  PUBLIC "-//TaxonX//DTD Taxonomic Treatment Publishing DTD v0 20100105//EN" "tax-treatment-NSO.dtd">
<tp:taxon-treatment xmlns:tp="http://www.plazi.org/taxpub"><tp:treatment-meta><mixed-citation publication-type="journal"><person-group><name><surname>Garcete-Barrett</surname><given-names>Bolívar R.</given-names></name><name><surname>Hermes</surname><given-names>Marcel Gustavo</given-names></name></person-group><article-title>The species of the genus 
                        <italic>Hypodynerus</italic> de Saussure (Hymenoptera, Vespidae, Eumeninae) occurring in Brazil
                </article-title><source>Zookeys</source><day>29</day><month>4</month><year>2013</year><volume>2013</volume><issue>296</issue><fpage>25</fpage><lpage>33</lpage><pub-id pub-id-type="doi">10.3897/zookeys.296.4794</pub-id></mixed-citation></tp:treatment-meta><tp:nomenclature><tp:taxon-name>
                        <tp:taxon-name-part taxon-name-part-type="genus">Hypodynerus</tp:taxon-name-part>
                        <tp:taxon-name-part taxon-name-part-type="species">duckei</tp:taxon-name-part>
                    <object-id xmlns:xlink="http://www.w3.org/1999/xlink" xlink:type="simple">http://species-id.net/wiki/Hypodynerus_duckei</object-id>
                    </tp:taxon-name><tp:taxon-authority>(Bertoni)</tp:taxon-authority><tp:taxon-status xmlns:xlink="http://www.w3.org/1999/xlink" xlink:type="simple">comb. n.</tp:taxon-status><xref ref-type="fig" rid="F1">Figs 2</xref><xref ref-type="fig" rid="F2"> and 4</xref><tp:nomenclature-citation-list><tp:nomenclature-citation><tp:taxon-name>Nortonia duckei</tp:taxon-name><comment> Bertoni, 1918: 194, 207, female - [Paraguay] “Mondaíh” (Museo Nacional de Historia Natural del Paraguay, San Lorenzo). Lectotype here designated [EXAMINED].</comment></tp:nomenclature-citation></tp:nomenclature-citation-list></tp:nomenclature><tp:treatment-sec sec-type="Description"><title>Description. </title><p><bold>Female</bold>: Body length 11.0–13.1 mm. Wing length 10.2–12.2 mm. Background <italic>color brownish black</italic>, with <italic>testaceous</italic> to <italic>orange-</italic> or <italic>lemon-yellow</italic> markings <!--PageBreak-->as follows: an orbital spot just above the clypeus, a very brief orbital line on the upper temple, very thin hind pronotal margin, pronotal lobe (very darkly), very dark and mostly absent small subalar spot, scutellar and metanotal crests, a transverse and briefly medially interrupted metanotal band (absent in most of the specimens), a very thin marginal line on T1 (even weaker medially) and rather obscure marginal bands on T2-T5. <italic><tp:taxon-name>Dark reddish</tp:taxon-name></italic> are: pronotal lobe (occasionally and very dark), a very small subalar spot (in just one specimen), sides of T1 behind and below the spiracle, a reduced latero-basal marginal region of T2, almost imperceptible lateral indications of apical band on T2-T5 and all of the legs dorsally from the very apex of the femur to the last tarsomere. Wings light brown stained, darker along all of the costal region, including the marginal cell. Pterostigma <italic>amber brown</italic> and venation <italic>dark chestnut</italic>.</p><p>Clypeus elongate, about 1.25 times longer than broad, with a moderately raised and flattened disc and with the apex hardly broader than the interantennal distance and subtruncate, very shallowly emarginate between rounded lateral teeth. Temples rounded. Pronotal carina rounded off at humeri, not angled at all, as seen posterolaterally. Mesonotal admedial line raised into a thin carina. Parapsidal lines well marked. <!--PageBreak-->Notauli well marked along the posterior fourth. Scutellum very slightly elevated mesoanteriorly, but not tuberculate. Propodeum rather rounded-off between the lateral and posterior surfaces, sides gently convex as seen from behind. T1 elongate campanulate, with a slightly longer petiole than in <italic><tp:taxon-name>Hypodynerus arechavaletae</tp:taxon-name></italic> (0.73 times as broad as long in females and ratio of pre-spiracular : post-spiracular section = 8:10).</p><p>Clypeus subopaque, with moderate micropunctation separated by 1-3 diameters, all covered with sparse and thin macropunctures and just some coarser and denser ones at the apex. Head and mesosoma covered with moderately dense macropunctation which gets thin and sparse behind the ocelli and are much denser and partly coalescent on the upper pronotal face and an anterolateral area of the mesoscutum. Tegula subshining, moderately micropunctate and with very few scattered thin macropunctures along its inner margin. Metepisternal surface with a number of moderately scattered macropunctures and longitudinally striate on its anterior half. Propodeum coarsely striatopunctate on its upper half behind, sparsely striatopunctate above at sides and becoming thinly striate and sparsely macropunctate bellow. Disc of T1 covered with moderately dense macropunctures. T2-6 and S2-6 dull and with just hardly visible, very scattered microscopic macropunctures.</p><p>Whole body covered with brown appressed pile. Head, mesosoma, T1, S1 and S2 also with long, pale yellowish, erect hairs. Propodeal concavity covered with reflective pilosity over most of its surface.</p><p><bold>Male</bold>: Body length 8.4–8.7 mm. Wing length 7.9–8.0 mm. Coloration and structure as described for the female but: without reddish color on the legs, with all of the flagellum orange ventrally, with all of the yellow markings sharper and brightly <italic>lemon-yellow</italic> and including: a large apical spot on the clypeus, inner orbital markings linear and reaching the opening of the ocular notch, posterior margin of pronotum, subalar spot, lateral subanterior spot on scutellum, scutellar crest, complete metanotal band, a thin and clear marginal band on T1-T4 and S2, and more obscure (and gradually more obscure posteriorly) ones on T5-T6 and S3-S6. F2-F8 strongly nodular anteriorly. Clypeus shorter, more convex and more definitely notched between acute teeth. Flagellomeres elongate and F1-F8 with a progressively stronger dorsal knob. F8 shallowly emarginated ventro-apically. Sensilla of F8 and F9 large, elyptical and about equal in size. Sensilla of F10 very small and circular. Disc of T1 more elongate than in female.</p></tp:treatment-sec><tp:treatment-sec sec-type="Material examined"><title>Material examined.</title><p>32 females and 2 males as follows: TYPE MATERIAL: PARAGUAY: [Alto Paraná]: “Alto Mondaih” (labeled by Bertoni as “Typus” and with the sequential number 3053, and by Garcete with the sequential number AWB-F129) [1 female LECTOTYPE HERE DESIGNATED: IBNPY]; same locality (labeled by Bertoni with the sequential number 3053 and by Garcete with the sequential numbers AWB-F163, AWB-F164, AWB-F165 and AWB-F146) [4 females PARALECTOTYPES: IBNPY]. ADDITIONAL MATERIAL: BRAZIL: Paraná, Guaratuba, <named-content xmlns:xlink="http://www.w3.org/1999/xlink" content-type="dwc:verbatimCoordinates" xlink:type="simple">25°52'14"S, 48°58'04"W</named-content>, 30.vii.2005 (L.R.R. Faria) [1 female: DZUP]; Piraquara, Mananciais da Serra, 30.xi.2005 (M.G. Hermes) [3 females: DZUP]; same locality, 22.xi.2005 (M.G. Hermes) [2 females: DZUP]; same locality, 9.xii.2005 (P.C. Grossi) [3 females: DZUP]; same locality, 4.xii.2006 (M.G. Hermes) [8 females: DZUP]; <!--PageBreak-->same locality, 30.x.2006 (P. Grossi) [1 female: DZUP]; same locality, 10.x.2007 (M. Hermes) [1 female: DZUP]; same locality, xi.2005 (P.C. Grossi) [1 female: DZUP]; same locality, 18.xii.2006 (M.G. Hermes) [1 female: DZUP]; same locality, 3.xi.2002 (A.J.C. Aguiar, G. Melo &amp; J. Rozen); same locality, <named-content xmlns:xlink="http://www.w3.org/1999/xlink" content-type="dwc:verbatimCoordinates" xlink:type="simple">25°29'S, 48°58'W</named-content>, 8.xi.2008 (P.C. Grossi) [1 female: DZUP]; same locality, <named-content xmlns:xlink="http://www.w3.org/1999/xlink" content-type="dwc:verbatimCoordinates" xlink:type="simple">25°29'S, 48°59'W</named-content>, 1050 masl, 30.xii.2005, collecting mud (G. Melo) [1 female: DZUP]; Santa Catarina: Porto União, 17.ii.2012, emerged from trap nest (J. Iantas) [1 female: DZUP; 1 female: UNICENTRO]; 3.ii.2012, same locality, emerged from trap nest (J. Iantas) [1 female, 2 male: DZUP; 1 male: UNICENTRO].</p></tp:treatment-sec><tp:treatment-sec sec-type="Biology"><title>Biology.</title><p>Unknown.</p></tp:treatment-sec><tp:treatment-sec><!--Section generated to contain objects referenced in tp:taxon-treatment.--><fig id="F1" position="float" orientation="portrait"><label>Figures 1–2.</label><caption><p>Female habitus in dorsal view. <bold>1</bold> <italic><tp:taxon-name>Hypodynerus arechavaletae</tp:taxon-name></italic> (Brèthes) <bold>2</bold> <italic><tp:taxon-name>Hypodynerus duckei</tp:taxon-name></italic> (Bertoni). Scale bar = 1 mm.</p></caption><graphic xmlns:xlink="http://www.w3.org/1999/xlink" xlink:href="ZooKeys-296-025-g001.jpg" position="float" orientation="portrait" xlink:type="simple"/></fig><fig id="F2" position="float" orientation="portrait"><label>Figures 3–4.</label><caption><p>Male genitalia, showing the right paramere and volsella in lateral inner view to the left, the aedeagus in ventral view at the middle, and the aedeagus in lateral view to the right <bold>3</bold> <italic><tp:taxon-name>Hypodynerus arechavaletae</tp:taxon-name></italic> (Brèthes)  <bold>4</bold> <italic><tp:taxon-name>Hypodynerus duckei</tp:taxon-name></italic> (Bertoni). Scale bar for all the figures = 1 mm.</p></caption><graphic xmlns:xlink="http://www.w3.org/1999/xlink" xlink:href="ZooKeys-296-025-g002.jpg" position="float" orientation="portrait" xlink:type="simple"/></fig></tp:treatment-sec></tp:taxon-treatment>
